# Supplementary material for: A Randomized Controlled Pilot Trial Evaluating the Efficacy of Intravaginal and Extravaginal K-Laser Therapy as a Personalized Non-Hormonal Treatment for Genitourinary Syndrome of Menopause
Source: J Pers Med. 2026 Jul 15;16(7):378. doi: 10.3390/jpm16070378 (PMC13413192; doi:10.3390/jpm16070378)
Supplement: Supplementary file 1 [file jpm-16-00378-s001.zip]

Archive with 1 entries (1 files):
- FILE S1. CONSORT checklist.pdf
